# Supplementary material for: Simple Protein Analysis by Droplet Paper Spray Ionization Mass Spectrometry with Polyolefin Silica-Based Paper
Source: Molecules. 2023 Oct 30;28(21):7339. doi: 10.3390/molecules28217339 (PMC10647424; doi:10.3390/molecules28217339)
Supplement: Supplementary file 1 [file molecules-28-07339-s001.zip]

Archive with 2 entries (2 files):
- Supplementary_Video_S1.wmv
- Supplementary_Video_S2.MOV
